# Supplementary material for: The use of Kudoh method for culture of Mycobacterium tuberculosis and Mycobacterium africanum in The Gambia
Source: PLoS One. 2024 Mar 27;19(3):e0300042. doi: 10.1371/journal.pone.0300042 (PMC10971581; doi:10.1371/journal.pone.0300042)
Supplement: S1 Table — (XLSX) [file pone.0300042.s001.xlsx]

## Sheet: Sheet1
Lab no	Miscroscopy	MRC NO	Age	Case	Sex	KUDOH METHOD					NALC-NaOH METHOD					Spoligotype	Lineage	Family	Probability
						Date inoculated	Growth date	Duration	ZN confirmation	Purity on BA plate	Date inoculated	Growth date	Duration	ZN confirmation	Purity on BA plate
							Kudoh					NaLC-NaOH
15/02912	3+	15/5518	45	NC	M	2017-12-02	2018-01-27	56			2017-12-02	2017-12-16	14	AFB growth	NG	1101111111111111111100001111111100001111111	Euro-American	LAM1	0.662536
15/02968	3+	15/5308	63	FU	M	2017-12-02	2017-12-09	7	contaminated		2017-12-02	2017-12-09	7	contaminated
15/02809	3+	15/5319	37	NC	M	2017-12-02	2017-12-16	14	AFB growth	NG	2017-12-02	2017-12-16	14	AFB growth	NG	1111111101111111111100001000000000001111111	Indo-Oceanic	LAM8	0.996972
15/02939	3+	15/Y506	33	FU	F	2017-12-02	2018-01-27	56			2017-12-02	2018-01-27	56
15/02784	3+	15/4456	19	FU	M	2017-12-02	2017-12-23	21	AFB growth	NG	2017-12-02	2017-12-23	21	AFB growth	NG	1111110001111111111111111110111111111001111	West African 2	M. africanum	0.999953
15/02794	2+	15/5110	57	NC	F	2017-12-02	2017-12-09	7	contaminated		2017-12-02	2017-12-09	7	contaminated
15/02966	3+	15/5549	45	FU	M	2017-12-07	2017-12-21	14	AFB growth	NG	2017-12-07	2018-02-01	56			1111111111111111111111111111111100001111111	Euro-American	T1	0.999991
15/02990	1+	15/5614	30	FU	F	2017-12-07	2017-12-28	21	AFB growth	NG	2017-12-07	2018-02-01	56			1011111111111111111100001111111100001111111	Euro-American	LAM9	0.99974
15/03007	3+	15/5658	47	FU	M	2017-12-07	2018-01-04	28	AFB growth	NG	2017-12-07	2017-12-28	21	AFB growth	NG	1111110001111111111111111111111101111101111	West African 2	M. africanum	0.999707
15/02791	3+	15/5316	24	NC	F	2017-12-07	2017-12-21	14	AFB growth	NG	2017-12-07	2017-12-21	14	AFB growth	NG	1111111111111111111111111111110100001111111	Euro-American	Haarlem3	0.772599
15/03069	2+	15/5479	10	NC	M	2017-12-07	2018-02-01	56			2017-12-07	2018-02-01	56		NG
15/02833	1+	15/Y531	20	FU	M	2017-12-15	2018-01-12	28	AFB growth	NG	2017-12-15	2018-01-05	21	AFB growth	NG	1111110001111111111111111111111111111101111	West African 2	M. africanum	0.999778
15/03331	3+	15/Y737	40	NC	M	2017-12-15	2018-02-09	56			2017-12-15	2017-12-29	14	AFB growth	NG	1111111111111111111111111111111100001111111	Euro-American	T1	0.999991
15/03111	3+	15/Y707	28	NC	M	2017-12-15	2018-01-12	28	AFB growth	NG	2017-12-15	2018-01-05	21	AFB growth	NG	1111111111111111111110000000000000111111111	Indo-Oceanic	EAI4	0.993487
15/03115	2+	15/Y509	30	NC	M	2017-12-15	2018-01-05	21	AFB growth	NG	2017-12-15	2018-02-09	56		NG	1111111111111111111100001111111100001110111	Euro-American	LAM9	0.999663
15/02781	1+	15/Y502	49	FU	M	2017-12-15	2018-01-26	42	AFB growth	NG	2017-12-15	2018-01-12	28	AFB growth	NG	1111100000000000000111111111111111111101111	West African 2	M. africanum	1
15/03110	1+	15/Y708	65	NC	F	2017-12-15	2018-02-09	56			2017-12-15	2018-01-05	21	AFB growth	NG	1111110000000000000000000111111100001111111	Euro-American	T3	0.996453
15/03199	1+	15/Y710	16	NC	M	2017-12-15	2018-01-12	28	AFB growth	NG	2017-12-15	2018-01-12	28	AFB growth	NG	0000000000000000000000000000000000111111111	East Asian (Beijing)	Beijing	1
15/03196	1+	15/Y711	60	NC	M	2017-12-15	2017-12-29	14	AFB growth	NG	2017-12-15	2018-01-12	28	AFB growth	NG	1111111111110111111111111111111100001110111	Euro-American	T1	0.999993
15/02761	1+	15/Y594	35	NC	M	2017-12-15	2018-02-09	56			2017-12-15	2017-12-29	14	AFB growth	NG	1101111111110111111100001111111100001111111	Euro-American	LAM2	0.817175
15/03019	1+	15/Y660		FU	M	2017-12-15	2018-02-09	56			2017-12-15	2018-02-09	56
15/03380	2+	15/Y537	20	NC	M	2017-12-15	2018-02-09	56			2017-12-15	2017-12-29	14	AFB growth	NG	1111111111111111111100001111111100001111111	Euro-American	LAM9	0.99974
15/03291	2+	15/Y536	42	NC	M	2017-12-15	2017-12-29	14	AFB growth	NG	2017-12-15	2018-02-02	49	AFB growth	NG	1111110001111111111111111111111101111101111	West African 2	M. africanum	0.999707
15/03169	3+	15/Y702	21	FU	F	2017-12-30	2018-02-03	35	AFB growth	NG	2017-12-30	2018-01-27	28	AFB growth	NG	1111111111111111111100001111111100001111111	Euro-American	LAM9	0.99974
15/03446	1+	15/Y514	31	NC	M	2017-12-30	2018-02-24	56			2017-12-30	2018-01-27	28	AFB growth	NG	1111110001111111111110001111111111111101111	West African 2	M. africanum	0.999999
15/03340	1+	15/Y512	30	NC	M	2017-12-30	2018-01-27	28	AFB growth	NG	2017-12-30	2018-01-27	28	AFB growth	NG	1111111111110111111111111111111100001110111	Euro-American	T1	0.999993
15/03419	1+	15/Y598	30	NC	M	2017-12-30	2018-02-17	49	AFB growth	NG	2017-12-30	2018-02-17	49			1111110001111111111111111111111101111101111	West African 2	M. africanum	0.999707
15/03159	1+	14/T570	25	NC	M	2017-12-30	2018-02-03	35	AFB growth	NG	2017-12-30	2018-01-27	28	AFB growth	NG	0011110001111111111111111111111111111101111	West African 2	M. africanum	0.999733
15/03017	1+	15/Y553	27	NC	M	2017-12-30	2018-02-24	56			2017-12-30	2018-02-24	56
15/03308	1+	15/Y511	62	NC	M	2017-12-30	2018-01-20	21	AFB growth	NG	2017-12-30	2018-01-20	21	AFB growth	NG	1111110001111111111111111111111111111101111	West African 2	M. africanum	0.999778
15/03629	2+	15/Y716	23	NC	F	2017-12-30	2018-01-20	21	AFB growth	NG	2017-12-30	2018-01-20	21	AFB growth	NG	1111000111111111111111001000000111111111111	Indo-Oceanic	Family33	1
15/02769	3+	15/Y661	30	NC	M	2017-12-30	2018-01-27	28	AFB growth	NG	2017-12-30	2018-01-20	21	AFB growth	NG	1111111111111111111100001111111100001110111	Euro-American	LAM9	0.999663
15/03554	1+	15/Y539	23	FU	M	2017-12-30	2018-02-17	49	AFB growth	NG	2017-12-30	2018-01-20	21	AFB growth	NG	1111110001111111111111111111111111111101111	West African 2	M. africanum	0.999778
15/03606	2+	15/Y555	19	NC	M	2017-12-30	2018-01-27	28	AFB growth	NG	2017-12-30	2018-01-20	21	AFB growth	NG	1111111000001111110000001111111111100001111	West African 1	M. africanum	1
15/03613	3+	15/Y540	24	NC	M	2017-12-30	2018-02-17	49	AFB growth	NG	2017-12-30	2018-02-17	49	AFB growth	NG	1111111111111111111111111111111111111111111	Indo-Oceanic	Family33	1
15/03488	1+	15/Y599	39	NC	F	2018-01-12	2018-02-09	28	AFB growth	NG	2018-01-12	2018-03-08	55			1111110001111111111111111111111111111101111	West African 2	M. africanum	0.999778
15/03146	1+	09//7859	31	FU	M	2018-01-12	2018-03-08	56			2018-01-12	2018-03-08	55
15/03325	1+	15/6094	18	NC	F	2018-01-12	2018-02-02	21	AFB growth	NG	2018-01-12	2018-01-26	14	AFB growth	NG	1110000111111111111111001000000111111111111	Indo-Oceanic	Family33	1
15/03575	3+	15/6505	50	NC	M	2018-01-12	2018-02-16	35	AFB growth	NG	2018-01-12	2018-03-08	55			1111110001111111111111111111111111111101111	West African 2	M. africanum	0.999778
15/03823	3+	15/P105	27	NC	F	2018-01-12	2018-01-26	14	AFB growth	NG	2018-01-12	2018-01-26	14	AFB growth	NG	1111111111111111110111111111110100001111111	Euro-American	Haarlem3	0.772599
15/03849	2+	R15/0092	15	NC	M	2018-01-12	2018-02-02	21	AFB growth	NG	2018-01-12	2018-01-26	14	AFB growth	NG	0000000000000000000000001000000100001111111	Euro-American	Haarlem2	0.999999
16/00043	2+	16/R101	42		M	2018-01-12	2018-01-19	7	AFB growth	NG	2018-01-12	2018-01-19	7	AFB growth	NG	1111111111111111111111111111111101111111111	Euro-American	T1	1
15/03323	3+	15/6098	73	NC	M	2018-01-12	2018-01-19	7	AFB growth	NG	2018-01-12	2018-03-08	55			1111111111111011111111111111110101001111111	Indo-Oceanic	Family33	0.998611
15/03530	2+	15/6434	49	NC	M	2018-01-12	2018-02-02	21	AFB growth	NG	2018-01-12	2018-03-08	55			1111110001111111111111111111111111111101111	West African 2	M. africanum	0.999778
16/00004	3+	15/Y748	21	FU	F	2018-01-12	2018-03-08	56			2018-01-12	2018-02-02	21	AFB growth	NG	1111111111111111111111000111111100001111111	Euro-American	LAM10	0.981425
15/03695	1+	15/6647	26	NC	M	2018-01-12	2018-02-02	21	AFB growth	NG	2018-01-12	2018-01-26	14	AFB growth	NG	1111111111111111111110000000000000000000000	Indo-Oceanic	Family34	0.998825
16/00001	1+	15/Y747	21	FU	F	2018-01-12	2018-02-02	21	AFB growth	NG	2018-01-12	2018-03-08	55			1111111111111111111111111000000100001110111	Euro-American	Haarlem1	0.999986
15/03450	2+	15/6327	70	NC	F	2018-01-12	2018-01-26	14	AFB growth	NG	2018-01-12	2018-03-08	55			1111111111000011111110001111110000111111111	Indo-Oceanic	Family33	1
15/03832	1+	15/6890	45	NC	M	2018-01-12	2018-01-26	14	AFB growth	NG	2018-01-12	2018-03-08	55			1111111111010011111110001111110000001001100	Euro-American	Haarlem3	0.458038
15/00042	1+	14/8011	52	FU	M	2018-01-12	2018-03-08	56			2018-01-12	2018-03-01	48	AFB growth	NG	1111111111111111111111111111111101111111111	Indo-Oceanic	Family33	1
16/00130	NS	16/F104	25	NC	F	2018-01-18	2018-03-14	56			2018-01-18	2018-03-14	56
16/00052	NS	15/Y369	21	FU	M	2018-01-18	2018-02-01	14	AFB growth	NG	2018-01-18	2018-03-14	56			1000000010000000010000000000000000001111110	Indo-Oceanic	Family35	0.742463
16/00056	NS	16/0051	58	NC	M	2018-01-18	2018-03-14	56			2018-01-18	2018-03-14	56
16/00062	NS	16/U101	30	NC	F	2018-01-18	2018-03-14	56			2018-01-18	2018-03-14	56
16/00077	NS	04//6349	29	NC	F	2018-01-18	2018-03-14	56			2018-01-18	2018-03-14	56
16/00092	NS	16/Y103	40	NC	M	2018-01-18	29-02-2018	42	AFB growth	NG	2018-01-18	2018-03-14	56			1111111111111111111111111111111111111111111	Indo-Oceanic	Family33	1
16/00099	NS	16/Y102	29	NC	M	2018-01-18	2018-02-22	35	AFB growth	NG	2018-01-18	2018-02-22	35	AFB growth	NG	1110000100011111111111000000000000111111111	Unknown	CAS	1
16/00100	NS	15/P070	49	FU	F	2018-01-18	2018-02-22	35	AFB growth	NG	2018-01-18	2018-02-22	35	AFB growth	NG	1111111111111111111111111111111111111111111	Indo-Oceanic	Family33	1
16/00103	NS	16/M005	17	NC	F	2018-01-18	2018-03-14	56			2018-01-18	2018-03-14	56
16/00105	NS	16/0138	54	NC	M	2018-01-18	2018-02-01	14	AFB growth	NG	2018-01-18	2018-03-14	56			1001111111110011111101000000000000001101111	Indo-Oceanic	Haarlem1	0.999337
16/00114	NS	16/0128	30	NC	M	2018-01-18	2018-02-01	14	AFB growth	NG	2018-01-18	2018-02-01	14	AFB growth	NG	1001111111111111101111110000000000001000100	Indo-Oceanic	Haarlem1	0.999853
16/00166	NS	R15/0006	3	NC	M	2018-01-18	2018-03-14	56			2018-01-18	2018-03-14	56
16/00121	NS	15/Y356	22	NC	M	2018-01-18	2018-03-14	56			2018-01-18	2018-02-01	14	AFB growth	NG	1111111111111111111111111111111101111111111	Indo-Oceanic	Family33	1
16/00141	NS	16/0183	36	NC	M	2018-01-25	2018-03-21	56			2018-01-25	2018-03-21	56
16/00143	NS	16/T124	27	NC	M	2018-01-25	2018-03-21	56			2018-01-25	2018-03-21	56
16/00150	NS	16/Y108	50	NC	F	2018-01-25	2018-03-21	56			2018-01-25	2018-03-21	56
16/00151	NS	16/Q102	50	NC	M	2018-01-25	2018-03-21	56			2018-01-25	2018-03-07	42	AFB growth	NG	1111111111111111111111111111111111111111111	Indo-Oceanic	Family33	1
16/00171	NS	16/0221	33	NC	M	2018-01-25	2018-03-21	56			2018-01-25	2018-03-21	56
16/00179	NS	12/T138		NC	M	2018-01-25	2018-03-21	56			2018-01-25	2018-03-21	56
16/00187	NS	15/T601	48	NC	F	2018-01-25	2018-03-21	56			2018-01-25	2018-03-21	56
16/00200	NS	15/X114	20	NC	F	2018-01-25	2018-03-21	56			2018-01-25	2018-03-21	56
16/00206	NS	15/T318	29	NC	M	2018-01-25	2018-03-21	56			2018-01-25	2018-03-07	42	AFB growth	NG	1111111111111111111111111111111111111111111	Indo-Oceanic	Family33	1
16/00211	NS	16/0280	26	NC	F	2018-01-25	2018-03-21	56			2018-01-25	2018-03-07	42	AFB growth	NG	1111110001111111111111111111111111111101111	West African 2	M. africanum	0.999778
16/00214	NS	16/T101	40	NC	F	2018-01-25	2018-03-14	49	AFB growth	NG	2018-01-25	2018-03-21	56			1111111111111111111111111111111111111111111	Indo-Oceanic	Family33	1
16/00218	NS	16/0274		NC	M	2018-01-25	2018-03-21	56			2018-01-25	2018-03-21	56
